# Supplementary material for: Histone Demethylases Coordinate the Antagonistic Interaction Between Abscisic Acid and Brassinosteroid Signaling in Arabidopsis
Source: Front Plant Sci. 2020 Nov 25;11:596835. doi: 10.3389/fpls.2020.596835 (PMC7724051; doi:10.3389/fpls.2020.596835)
Supplement: Supplementary Table 1 — Primers used in this study. [file Table_1.XLSX]

## Sheet: primers
Supplemental Table 1. Primers used in this study
Genotyping primers	Sequence	Notes
jmj30-2-FW	CAAACTCTGCTGCAATCGATTTC	Genotyping primers for jmj30-2 (GK-454C10)
jmj30-2-RV	GAAAATGTCACAAGCTCTTGCTTC
jmj32-1-FW	GACTGAGAAAACCTGAACTCAGC	Genotyping primers for jmj32-1 (SALK-003313)
jmj32-1-RV	GTCGTGTAAAGGACTGAAGGTTG
RT-PCR	Sequence	Notes
EIF4A1-FW	TCTTGGTGAAGCGTGATGAG
EIF4A1-RV	AATCAACCTTACGCCTGGTG
JMJ30-FW	GAATCACTTGGACTACCTCAATGC
JMJ30-RV	CATTGGAGACGATTTATTGGTCC
JMJ32-FW	GTTTCATTGTACTGTCAAGGCTGG
JMJ32-RV	CATACTTGATGTCAAACTGCATGTC
BRI1-FW	ACCAATTGGAAGCTGACTGG
BRI1-RV	GGAAACCATTGGTAGCCTGA
BZR1_FW	AGGGATGCAAGCCTTTACCT
BZR1_RV	GGACTCGGGAATGATGAAGA
Gene cloning	Sequence	Notes
35S::BZR1-FW	CACCATGACTTCGGATGGAGCTACGT
35S::BZR1-RV	TCAACCACGAGCCTTCCCATT
ChIP	Sequence	Notes
ACT7-FW	CGAGAGCAGTGTTCCCAAGT
ACT7-RV	TGGACTGAGCTTCATCACCA
BZR1-P1-FW	GCCTTCCTATCGTGACCAAT
BZR1-P1-RV	ACCGCTCAATTTCCACAG
BZR1-P2-FW	GGCAACGGCGATTACTTTAG
BZR1-P2-RV	AAAAGCAGAGGAACCCGAAC
BZR1-P3-FW	GAAGTTTCGAGGGGTTGGTT
BZR1-P3-RV	TTCTCCCTTTCTCTCCACGA
BZR1-P4-FW	TGGGTATGGAGGATCTTGAG
BZR1-P4-RV	GCCATTTGGGTTTGCCTAGT
