# Supplementary material for: Histone Demethylases Coordinate the Antagonistic Interaction Between Abscisic Acid and Brassinosteroid Signaling in Arabidopsis
Source: Front Plant Sci. 2020 Nov 25;11:596835. doi: 10.3389/fpls.2020.596835 (PMC7724051; doi:10.3389/fpls.2020.596835)
Supplement: Supplementary Table 2 — DEGs are from seven GO term. [file Table_2.XLSX]

## Sheet: Sheet1
Supplemental Table 2. DEGs are from seven GO term
GO term	GO biological process	AGI ID
GO:0051716	cellular response to stimulus	// AT3G11220 // AT4G34370 // AT1G13420 // AT5G51760 // AT3G03300 // AT5G57380 // AT5G44610 // AT5G49660 // AT1G62660 // AT3G57040 // AT5G16630 // AT4G11190 // AT4G20260 // AT1G75080 // AT5G40450
GO:0010033	response to hormone stimulus	// AT2G38750 // AT4G34370 // AT1G13430 // AT1G13420 // AT5G51760 // AT5G44610 // AT1G62660 // AT3G57040 // AT3G11220 // AT4G11190 // AT1G75080
GO:0009725	response to organic substance	// AT2G38750 // AT4G34370 // AT3G06770 // AT1G13420 // AT5G51760 // AT3G03300 // AT1G13430 // AT5G44610 // AT5G49660 // AT1G62660 // AT3G57040 // AT4G23670 // AT3G11220 // AT4G11190 // AT1G75080 // AT4G20260
GO:0071310	cellular response to organic substance	// AT4G34370 // AT1G13420 // AT5G51760 // AT3G03300 // AT1G62660 // AT3G57040 // AT3G11220 // AT4G11190 // AT1G75080 // AT4G20260
GO:0008289	lipid binding	// AT2G38750 // AT5G44610 // AT4G27140 // AT4G12510 // AT4G20260
GO:0032870	cellular response to hormone stimulus	// AT4G34370 // AT1G13420 // AT1G62660 // AT3G57040 // AT3G11220 // AT4G11190 // AT1G75080
GO:0009719	response to endogenous stimulus	// AT2G38750 // AT4G34370 // AT1G13430 // AT1G13420 // AT5G51760 // AT5G44610 // AT1G62660 // AT3G57040 // AT3G11220 // AT4G11190 // AT1G75080
