# Supplementary material for: Histone Demethylases Coordinate the Antagonistic Interaction Between Abscisic Acid and Brassinosteroid Signaling in Arabidopsis
Source: Front Plant Sci. 2020 Nov 25;11:596835. doi: 10.3389/fpls.2020.596835 (PMC7724051; doi:10.3389/fpls.2020.596835)
Supplement: Supplementary Table 3 — 12DEGs co-regulated by JMJs and BZR1. [file Table_3.XLSX]

## Sheet: Sheet1
Supplemental Table 3. 12 DEGs co-regulated by JMJs and BZR1
Gene ID	WT+ABA vs jmj+ABA (Fold Change)	bin2-1 bzr1-D vs bin2-1 (Fold Change)	Annotation
AT5G56370	0.428507	1.52532	F-box/RNI-like/FBD-like domains-containing protein
AT5G01250	0.0743978	1.53992	alpha 1,4-glycosyltransferase family protein
AT5G40450	0.564075	1.61644	REGULATOR OF BULB BIOGENESIS1 (RBB1)
AT5G44610	0.740191	1.76882	MICROTUBULE-ASSOCIATED PROTEIN 18 (MAP18/PCAP2)
AT1G29418	1.31061	1.78659	unknown protein
AT4G20260	0.740963	1.8184	PLASMA-MEMBRANE ASSOCIATED CATION-BINDING PROTEIN 1 (PCAP1)
AT4G12520	0.731417	1.92029	Bifunctional inhibitor/lipid-transfer protein/seed storage 2S albumin superfamily protein
AT4G12510	0.552185	3.18654	Bifunctional inhibitor/lipid-transfer protein/seed storage 2S albumin superfamily protein
AT1G13430	0.451344	3.48464	SULFOTRANSFERASE 4C (ST4C)
AT1G53490	0.146772	8.54566	HOMOLOG OF HUMAN HEI10 ( ENHANCER OF CELL INVASION NO.10) (HEI10)
AT1G52905	1.59438	22.7739	unknown protein
AT3G01345	0.00712435	1191.47	unknown protein
