# Supplementary material for: Histone Demethylases Coordinate the Antagonistic Interaction Between Abscisic Acid and Brassinosteroid Signaling in Arabidopsis
Source: Front Plant Sci. 2020 Nov 25;11:596835. doi: 10.3389/fpls.2020.596835 (PMC7724051; doi:10.3389/fpls.2020.596835)
Supplement: Supplementary Table 5 — 18 genes expression were regulated by BZR1 and ABA/BR treatment. [file Table_5.XLSX]

## Sheet: Sheet1
Supplemental Table 5. 18 genes expression were regulated by BZR1 and ABA/BR treatment
Gene ID	Col-0+mock vs Col-0+BR	Col-0+mock vs Col-0+ABA	bzr1-D/bin2-1 vs bin2-1
AT2G14247	-1.91683	-1.17799	-2.78632
AT4G10265	-2.01532	-1.67908	-2.45064
AT3G46090	0.712892	-0.651072	-2.12144
AT4G33070	-2.20163	-1.07763	-1.46358
AT2G17850	-1.21738	-1.07962	-1.40346
AT4G36110	1.77765	-0.813305	-1.39691
AT3G23550	-0.622735	-1.54881	-1.32327
AT4G10270	-1.42292	-1.22232	-0.921633
AT5G66985	-1.79834	-1.93882	-0.785319
AT4G24110	-1.76144	-1.22272	-0.728797
AT2G16060	-1.03908	-1.94028	-0.713603
AT5G05690	-1.03801	-0.6714	-0.588808
AT5G11060	0.661027	1.01392	0.812858
AT3G50840	0.616155	0.650915	1.14948
AT1G69870	-0.704838	0.87422	1.38179
AT4G23870	1.1065	1.49104	1.72417
AT3G05936	1.45831	1.55588	1.97953
AT5G47330	0.873275	1.85585	2.2576
