# Supplementary material for: Histone Demethylases Coordinate the Antagonistic Interaction Between Abscisic Acid and Brassinosteroid Signaling in Arabidopsis
Source: Front Plant Sci. 2020 Nov 25;11:596835. doi: 10.3389/fpls.2020.596835 (PMC7724051; doi:10.3389/fpls.2020.596835)
Supplement: Supplementary Table 6 — Six candidates expression change under ABA-treated time courses. [file Table_6.XLSX]

## Sheet: Sheet1
Supplemental Table 6. 6 candidates expression change under ABA-treated time courses
AGI code	Gene name	bzr1-D/bin2-1 vs bin2-1	1h	4h	8h	12h	24h	36h	60h
AT4G33070	PDC1	-1.46358	0.689542	1.52931	1.6539	1.5854	0.856897	0.526293	0.198408
AT4G10270	WIP4	-0.921633	0.0827159	0.211709	-0.0876237	-0.512936	-0.916947	0.0527383	-0.793561
AT4G24110	AT4G24110	-0.728797	-0.0195948	-0.0938188	-0.35824	0.0135176	0.470997	0.603173	1.28345
AT2G16060	AHB1	-0.713603	0.322634	-0.0235174	-0.600801	-0.658529	-1.43426	-0.518292	0.0474121
AT5G11060	KNAT4	0.812858	0.612418	0.465931	0.800711	0.653137	0.743151	0.676334	0.886181
AT1G69870	NPF2.13	1.38179	-0.256932	0.0738793	-0.0317866	0.494413	0.378535	0.940547	0.680071
